# Supplementary material for: Feasibility Assessment of the Let’s Walk Programme (CAMINEM): Exercise Training and Health Promotion in Primary Health-Care Settings
Source: Int J Environ Res Public Health. 2021 Mar 19;18(6):3192. doi: 10.3390/ijerph18063192 (PMC8003347; doi:10.3390/ijerph18063192)
Supplement: Supplementary file 1 [file ijerph-18-03192-s001.zip]

Archive with 11 entries (10 files):
- Figure S1_Referral procedure.docx
- Figure S2_First contact procedure.docx
- Figure S3_Follow-up procedure.docx
- Figure S4_Discharge procedure.docx
- Figure S5_Progression criteria.docx
- __MACOSX/
- __MACOSX/._Figure S1_Referral procedure.docx
- __MACOSX/._Figure S2_First contact procedure.docx
- __MACOSX/._Figure S3_Follow-up procedure.docx
- __MACOSX/._Figure S4_Discharge procedure.docx
- __MACOSX/._Figure S5_Progression criteria.docx
